# Supplementary material for: Cathepsin B-Overexpressed Tumor Cell Activatable Albumin-Binding Doxorubicin Prodrug for Cancer-Targeted Therapy
Source: Pharmaceutics. 2021 Dec 29;14(1):83. doi: 10.3390/pharmaceutics14010083 (PMC8780658; doi:10.3390/pharmaceutics14010083)
Supplement: Supplementary file 1 [file pharmaceutics-14-00083-s001.zip]

Archive with 1 entries (1 files):
- pharmaceutics-1492921-supplementary.pdf
